# Supplementary material for: Broilers divergently selected for digestibility differ for their digestive microbial ecosystems
Source: PLoS One. 2020 May 18;15(5):e0232418. doi: 10.1371/journal.pone.0232418 (PMC7233591; doi:10.1371/journal.pone.0232418)
Supplement: S2 Table — (XLSX) [file pone.0232418.s004.xlsx]

## Sheet: Caeca_AMEn-_table_prediction
KEGG	ko	pathway	kegg_identifiant	Metabolite Substrate	Metabolite Product	kegg_name	log2FoldChange	padj
K00116	ko00020	Citrate cycle (TCA cycle)	malate dehydrogenase (quinone) [EC:1.1.5.4]	(S)-malate ou quinone	oxaloacetate ou reduced quinone	mqo	-1.59	0.041
K02552	ko00130	Ubiquinone and other terpenoid-quinone biosynthesis	menaquinone-specific isochorismate synthase [EC:5.4.4.2]	chorismate	isochorismate	menF	-1.65	0.032
K00758	ko00240	Pyrimidine metabolism	thymidine phosphorylase [EC:2.4.2.4]	thymidine ou phosphate	thymine ou 2-deoxy-alpha-D-ribose 1-phosphate	deoA, TYMP	-1.53	0.045
K05921	ko00350	Tyrosine metabolism	5-oxopent-3-ene-1,2,5-tricarboxylate decarboxylase / 2-hydroxyhepta-2,4-diene-1,7-dioate isomerase [EC:4.1.1.68 5.3.3.-]	(3E,5R)-5-carboxy-2-oxohept-3-enedioate	(4Z)-2-oxohept-4-enedioate	hpaG	-1.51	0.043
K00151	ko00350	Tyrosine metabolism	5-carboxymethyl-2-hydroxymuconic-semialdehyde dehydrogenase [EC:1.2.1.60]	NAD+ ou 5-carboxymethyl-2-hydroxymuconate semialdehyde	5-carboxymethyl-2-hydroxymuconate ou NADH (involved in tyrosine degradation)	hpaE, hpcC	-1.66	0.03
K02609	ko00360	Phenylalanine metabolism	ring-1,2-phenylacetyl-CoA epoxidase subunit PaaA [EC:1.14.13.149]	NADPH ou phenylacetyl CoA	NADP+ ou 2-(1,2-epoxy-1,2-dihydrophenyl)acetyl-CoA	paaA	-1.65	0.031
K02610	ko00360	Phenylalanine metabolism	ring-1,2-phenylacetyl-CoA epoxidase subunit PaaB			paaB	-1.65	0.031
K02618	ko00360	Phenylalanine metabolism	oxepin-CoA hydrolase / 3-oxo-5,6-dehydrosuberyl-CoA semialdehyde dehydrogenase [EC:3.3.2.12 1.2.1.91]	2-oxepin-2(3H)-ylideneacetyl-CoA	3-oxo-5,6-dehydrosuberyl-CoA semialdehyde	paaZ	-1.72	0.024
K02611	ko00360	Phenylalanine metabolism	ring-1,2-phenylacetyl-CoA epoxidase subunit PaaC [EC:1.14.13.149]	NADPH phenylacetyl-CoA	NADP+ ou 2-(1,2-epoxy-1,2-dihydrophenyl)acetyl-CoA	paaC	-1.65	0.031
K02612	ko00360	Phenylalanine metabolism	ring-1,2-phenylacetyl-CoA epoxidase subunit PaaD			paaD	-1.65	0.031
K02613	ko00360	Phenylalanine metabolism	ring-1,2-phenylacetyl-CoA epoxidase subunit PaaE			paaE	-1.65	0.031
K02614	ko00360	Phenylalanine metabolism	acyl-CoA thioesterase [EC:3.1.2.-]			paaI	-0.42	0.015
K04103	ko00380	Tryptophan metabolism	indolepyruvate decarboxylase [EC:4.1.1.74]	3-(indol-3-yl)pyruvate	2-(indol-3-yl)acetaldehyde	ipdC	-1.72	0.023
K05881	ko00561	Glycerolipid metabolism	phosphoenolpyruvate---glycerone phosphotransferase subunit DhaM [EC:2.7.1.121]	phosphoenolpyruvate	pyruvate	dhaM	-1.78	0.02
K00116	ko00620	Pyruvate metabolism	malate dehydrogenase (quinone) [EC:1.1.5.4]	(S)-malate ou quinone	oxaloacetate ou reduced quinone	mqo	-1.59	0.041
K00758	ko00983	Drug metabolism - other enzymes	thymidine phosphorylase [EC:2.4.2.4]	thymidine ou phosphate	thymine ou 2-deoxy-alpha-D-ribose 1-phosphate	deoA, TYMP	-1.53	0.045
K02552	ko01053	Biosynthesis of siderophore group nonribosomal peptides	menaquinone-specific isochorismate synthase [EC:5.4.4.2]	chorismate	isochorismate	menF	-1.65	0.032
K00116	ko01110	Biosynthesis of secondary metabolites	malate dehydrogenase (quinone) [EC:1.1.5.4]	(S)-malate ou quinone	oxaloacetate ou reduced quinone	mqo	-1.59	0.041
K02552	ko01110	Biosynthesis of secondary metabolites	menaquinone-specific isochorismate synthase [EC:5.4.4.2]	chorismate	isochorismate	menF	-1.65	0.032
K00116	ko01130	Biosynthesis of antibiotics	malate dehydrogenase (quinone) [EC:1.1.5.4]	(S)-malate ou quinone	oxaloacetate ou reduced quinone	mqo	-1.59	0.041
K02552	ko01130	Biosynthesis of antibiotics	menaquinone-specific isochorismate synthase [EC:5.4.4.2]	chorismate	isochorismate	menF	-1.65	0.032
K05921	ko01220	Degradation of aromatic compounds	5-oxopent-3-ene-1,2,5-tricarboxylate decarboxylase / 2-hydroxyhepta-2,4-diene-1,7-dioate isomerase [EC:4.1.1.68 5.3.3.-]	(3E,5R)-5-carboxy-2-oxohept-3-enedioate	(4Z)-2-oxohept-4-enedioate	hpaG	-1.51	0.043
K00151	ko01220	Degradation of aromatic compounds	5-carboxymethyl-2-hydroxymuconic-semialdehyde dehydrogenase [EC:1.2.1.60]	NAD+ ou 5-carboxymethyl-2-hydroxymuconate semialdehyde	5-carboxymethyl-2-hydroxymuconate ou NADH (involved in tyrosine degradation)	hpaE, hpcC	-1.66	0.03
K07717	ko02020	Two-component system	two-component system, sensor histidine kinase YcbA [EC:2.7.13.3]	L-histidine	N-phospho-L-histidine	ycbA, glnK	-0.81	0.045
K11688	ko02020	Two-component system	C4-dicarboxylate-binding protein DctP			dctP	-0.65	0.027

## Sheet: Caeca_AMEn+_table_prediction
ko	pathway	KEGG	kegg_name	kegg_identifiant	Metabolite Substrate	Metabolite Product	foldchange	padj
ko00062	Fatty acid elongation	K01076	ABHD17	abhydrolase domain-containing protein 17 [EC:3.1.2.22]	palmitoyl (proteine)	palmitate	1.68	0.007
ko00625	Chloroalkane and chloroalkene degradation	K01561	dehH	haloacetate dehalogenase [EC:3.8.1.3]	haloacetate	glycolate et halide	2.78	0.044
ko00400	Phenylalanine, tyrosine and tryptophan biosynthesis	K13853	aroG, aroA	3-deoxy-7-phosphoheptulonate synthase / chorismate mutase [EC:2.5.1.54 5.4.99.5]	phosphoenolpyruvate ou D-erythrose 4-phosphate ou chorismate	3-deoxy-D-arabino-hept-2-ulosonate 7-phosphate ou prephenate	1.75	0.007
ko00400	Phenylalanine, tyrosine and tryptophan biosynthesis	K06208	aroH	chorismate mutase [EC:5.4.99.5]	chorismate	prephenate	1.99	0.009
ko00500	Starch and sucrose metabolism	K01225	CBH1	cellulose 1,4-beta-cellobiosidase [EC:3.2.1.91]	cellulose	cellobiose	1.98	0.009
ko00531	Glycosaminoglycan degradation	K01205	NAGLU	alpha-N-acetylglucosaminidase [EC:3.2.1.50]	glycane	N-Acetyl-D-glucosamine	1.5	0.007
ko00531	Glycosaminoglycan degradation	K01135	ARSB	arylsulfatase B [EC:3.1.6.12]	glycane	glycane de départ allegé en souffre	3.51	0
ko00620	Pyruvate metabolism	K02594	nifV	homocitrate synthase NifV [EC:2.3.3.14]	acetyl-CoA ou 2-oxoglutarate	CoA ou (2R)-2-hydroxybutane-1,2,4-tricarboxylate	1.34	0.031
ko00625	Chloroalkane and chloroalkene degradation	K02586	nifD	nitrogenase molybdenum-iron protein alpha chain [EC:1.18.6.1]	reduced ferredoxin	oxidized ferredoxin ou phosphate	1.28	0.03
ko00625	Chloroalkane and chloroalkene degradation	K02591	nifK	nitrogenase molybdenum-iron protein beta chain [EC:1.18.6.1]	reduced ferredoxin	oxidized ferredoxin ou phosphate	1.51	0.014
ko00361	Chlorocyclohexane and chlorobenzene degradation	K01561	dehH	haloacetate dehalogenase [EC:3.8.1.3]	haloacetate	glycolate et halide	2.78	0.044
ko00910	Nitrogen metabolism	K02586	nifD	nitrogenase molybdenum-iron protein alpha chain [EC:1.18.6.1]	reduced ferredoxin	oxidized ferredoxin ou phosphate	1.28	0.03
ko00910	Nitrogen metabolism	K02591	nifK	nitrogenase molybdenum-iron protein beta chain [EC:1.18.6.1]	reduced ferredoxin	oxidized ferredoxin	1.51	0.014
ko01110	Biosynthesis of secondary metabolites	K06208	aroH	chorismate mutase [EC:5.4.99.5]	chorismate	prephenate	1.99	0.009
ko01110	Biosynthesis of secondary metabolites	K13853	aroG, aroA	3-deoxy-7-phosphoheptulonate synthase / chorismate mutase [EC:2.5.1.54 5.4.99.5]	phosphoenolpyruvate ou D-erythrose 4-phosphate ou chorismate	3-deoxy-D-arabino-hept-2-ulosonate 7-phosphate ou prephenate	1.75	0.007
ko01120	Microbial metabolism in diverse environments	K02591	nifK	nitrogenase molybdenum-iron protein beta chain [EC:1.18.6.1]	reduced ferredoxin	oxidized ferredoxin ou phosphate	1.51	0.014
ko01120	Microbial metabolism in diverse environments	K01561	dehH	haloacetate dehalogenase [EC:3.8.1.3]	haloacetate	glycolate et halide	2.78	0.044
ko01120	Microbial metabolism in diverse environments	K02586	nifD	nitrogenase molybdenum-iron protein alpha chain [EC:1.18.6.1]	reduced ferredoxin	oxidized ferredoxin ou phosphate	1.28	0.03
ko01130	Biosynthesis of antibiotics	K13853	aroG, aroA	3-deoxy-7-phosphoheptulonate synthase / chorismate mutase [EC:2.5.1.54 5.4.99.5]	phosphoenolpyruvate ou D-erythrose 4-phosphate ou chorismate	3-deoxy-D-arabino-hept-2-ulosonate 7-phosphate ou prephenate	1.75	0.007
ko01130	Biosynthesis of antibiotics	K06208	aroH	chorismate mutase [EC:5.4.99.5]	chorismate	prephenate	1.99	0.009
ko01230	Biosynthesis of amino acids	K13853	aroG, aroA	3-deoxy-7-phosphoheptulonate synthase / chorismate mutase [EC:2.5.1.54 5.4.99.5]	phosphoenolpyruvate ou D-erythrose 4-phosphate ou chorismate	3-deoxy-D-arabino-hept-2-ulosonate 7-phosphate ou prephenate	1.75	0.007
ko01230	Biosynthesis of amino acids	K06208	aroH	chorismate mutase [EC:5.4.99.5]	chorismate	prephenate	1.99	0.009
ko02020	Two-component system	K03412	cheB	two-component system, chemotaxis family, protein-glutamate methylesterase/glutaminase [EC:3.1.1.61 3.5.1.44]	L-glutamate O5-methyl ester	L-glutamate	0.57	0.044
ko02020	Two-component system	K07777	degS	two-component system, NarL family, sensor histidine kinase DegS [EC:2.7.13.3]	protein L-histidine	N-phospho-L-histidine	1.48	0.03
ko02020	Two-component system	K07706	agrC, blpH, fsrC	two-component system, LytTR family, sensor histidine kinase AgrC [EC:2.7.13.3]	protein L-histidine	N-phospho-L-histidine	1.02	0.025
ko02024	Quorum sensing	K07706	agrC, blpH, fsrC	two-component system, LytTR family, sensor histidine kinase AgrC [EC:2.7.13.3]	protein L-histidine	N-phospho-L-histidine	1.02	0.025
ko02030	Bacterial chemotaxis	K03409	cheX	chemotaxis protein CheX			1.45	0.027
ko02030	Bacterial chemotaxis	K03412	cheB	two-component system, chemotaxis family, protein-glutamate methylesterase/glutaminase [EC:3.1.1.61 3.5.1.44]	L-glutamate O5-methyl ester	protein L-glutamate	0.57	0.044
ko03030	DNA replication	K03471	rnhC	ribonuclease HIII [EC:3.1.26.4]			2.36	0.007
ko04142	Lysosome	K01135	ARSB	arylsulfatase B [EC:3.1.6.12]	glycane	glycane de départ allegé en souffre	3.51	0
ko04142	Lysosome	K01205	NAGLU	alpha-N-acetylglucosaminidase [EC:3.2.1.50]	glycane	N-Acetyl-D-glucosamine	1.5	0.007
ko04978	Mineral absorption	K07213	ATOX1, ATX1, copZ, golB	copper chaperone			0.6	0.031

## Sheet: Ileum_AMEn-_table_prediction
ko (pathway)	pathway	KEGG	kegg_name	kegg_identifiant	Metabolite Substrate	Metabolite Producte	fold change	padj
ko00010	Glycolysis / Gluconeogenesis	K00850	pfkA, PFK	6-phosphofructokinase 1 [EC:2.7.1.11]	D-fructose 6-phosphate	D-fructose 1,6-bisphosphate	-1.24	0.044
ko00030	Pentose phosphate pathway	K00850	pfkA, PFK	6-phosphofructokinase 1 [EC:2.7.1.11]	D-fructose 6-phosphate	D-fructose 1,6-bisphosphate	-1.24	0.044
ko00051	Fructose and mannose metabolism	K00850	pfkA, PFK	6-phosphofructokinase 1 [EC:2.7.1.11]	D-fructose 6-phosphate	D-fructose 1,6-bisphosphate	-1.24	0.044
ko00052	Galactose metabolism	K00850	pfkA, PFK	6-phosphofructokinase 1 [EC:2.7.1.11]	D-fructose 6-phosphate	D-fructose 1,6-bisphosphate	-1.24	0.044
ko00220	Arginine biosynthesis	K00821	argD	acetylornithine/N-succinyldiaminopimelate aminotransferase [EC:2.6.1.11 2.6.1.17]	N2-acetyl-L-ornithine ou 2-oxoglutarate	N-acetyl-L-glutamate 5-semialdehyde ou N-acetyl-L-glutamate 5-semialdehyde	-1.54	0.044
ko00220	Arginine biosynthesis	K00930	argB	acetylglutamate kinase [EC:2.7.2.8]	ATP ou N-acetyl-L-glutamate	ADP ou N-acetyl-L-glutamyl 5-phosphate	-1.08	0.044
ko00300	Lysine biosynthesis	K00821	argD	acetylornithine/N-succinyldiaminopimelate aminotransferase [EC:2.6.1.11 2.6.1.17]	N2-acetyl-L-ornithine ou 2-oxoglutarate	N-acetyl-L-glutamate 5-semialdehyde ou N-acetyl-L-glutamate 5-semialdehyde	-1.54	0.044
ko00400	Phenylalanine, tyrosine and tryptophan biosynthesis	K03856	AROA2, aroA	3-deoxy-7-phosphoheptulonate synthase [EC:2.5.1.54]	phosphoenolpyruvate ou D-erythrose 4-phosphate	3-deoxy-D-arabino-hept-2-ulosonate 7-phosphate	-2.02	0.044
ko00550	Peptidoglycan biosynthesis	K05515	mrdA	penicillin-binding protein 2 [EC:3.4.16.4]			-1.74	0.044
ko00550	Peptidoglycan biosynthesis	K06153	bacA	undecaprenyl-diphosphatase [EC:3.6.1.27]	ditrans,octacis-undecaprenyl diphosphate	ditrans,octacis-undecaprenyl phosphate	-1.3	0.044
ko00620	Pyruvate metabolism	K01571	oadA	oxaloacetate decarboxylase, alpha subunit [EC:4.1.1.112]	oxaloacetate	pyruvate	-1.95	0.044
ko00620	Pyruvate metabolism	K01006	ppdK	pyruvate, orthophosphate dikinase [EC:2.7.9.1]	pyruvate ou ATP ou Phosphate	AMP ou phosphoenolpyruvate ou DiPhospate	-1.61	0.044
ko00860	Porphyrin and chlorophyll metabolism	K02224	cobB-cbiA	cobyrinic acid a,c-diamide synthase [EC:6.3.5.9 6.3.5.11]	ATP ou hydrogenobyrinic acid ou L-glutamine	ADP ou Phosphate ou L-glutamate	-1.71	0.044
ko00970	Aminoacyl-tRNA biosynthesis	K01886	QARS, glnS	glutaminyl-tRNA synthetase [EC:6.1.1.18]	ATP ou L-glutamine	AMP ou L-glutaminyl-tRNA(Gln)	-1.74	0.044
ko01501	beta-Lactam resistance	K05515	mrdA	penicillin-binding protein 2 [EC:3.4.16.4]			-1.74	0.044
ko02024	Quorum sensing	K07699	spo0A	two-component system, response regulator, stage 0 sporulation protein A			-2	0.044
ko03410	Base excision repair	K01151	nfo	deoxyribonuclease IV [EC:3.1.21.2]			-1.96	0.044
ko05120	Epithelial cell signaling in Helicobacter pylori infection	K08303	K08303	putative protease [EC:3.4.-.-]			-1.73	0.044
