# Supplementary material for: Broilers divergently selected for digestibility differ for their digestive microbial ecosystems
Source: PLoS One. 2020 May 18;15(5):e0232418. doi: 10.1371/journal.pone.0232418 (PMC7233591; doi:10.1371/journal.pone.0232418)
Supplement: S3 Table — (XLSX) [file pone.0232418.s005.xlsx]

## Sheet: Feuil1
Table S3
	Female	Male	Total
AMEn+	8	11	19
AMEN-	9	11	20
Total	17	22	39
Cell	AMEn+	AMEn-	Total
C3	9	2	11
C4	5	9	14
C6	6	8	14
Total	20	19	39
Table S3: distribution of animals according to sex and cell (pen) detailed per digestibility group.
