# Supplementary material for: Broilers divergently selected for digestibility differ for their digestive microbial ecosystems
Source: PLoS One. 2020 May 18;15(5):e0232418. doi: 10.1371/journal.pone.0232418 (PMC7233591; doi:10.1371/journal.pone.0232418)
Supplement: S4 Table — (XLSX) [file pone.0232418.s006.xlsx]

## Sheet: Feuil1
Table S4
Intestinal segment		Beta-diversity	Alpha-diversity
		Adonis	SR	Shannon
Caeca	sex	0.27	0.06	0.27
Caeca	cell	0.32	0.29	0.96
Ileum	sex	0.94	0.67	0.49
Ileum	cell	0.66	0.63	0.53
Jejunum	sex	0.14	0.12	0.73
Jejunum	cell	0.77	0.34	0.60
Table S4: p-values obtained with Adonis and Anova analyses, with "sex" and "cell" (pen) effects on beta- and alpha-diversity indices.
Beta-diversity was measured using Bray-Curtis distances. A Fisher test was realised previously to verify
the assumption of variance homogenity required for Anova. As it was not fulfilled for the "sex" effect on SR in jejunum
a Kruskall-Wallis test was used instead.
