# Supplementary material for: Broilers divergently selected for digestibility differ for their digestive microbial ecosystems
Source: PLoS One. 2020 May 18;15(5):e0232418. doi: 10.1371/journal.pone.0232418 (PMC7233591; doi:10.1371/journal.pone.0232418)
Supplement: S5 Table — (XLSX) [file pone.0232418.s007.xlsx]

## Sheet: Figure 1 NMDS points
SampleID	MDS1	MDS2	Pen	Sex	Digestibility	Tissue
Ca11	-0.294232	0.127539	C6	F	DM	Ca
Ca12	-0.281395	-0.0639057	C6	F	DM	Ca
Ca13	-0.455508	-0.0537315	C3	M	DP	Ca
Ca15	-0.437081	-0.0808268	C4	M	DM	Ca
Ca19	-0.490921	0.0442649	C3	M	DP	Ca
Ca23	-0.395477	-0.0859194	C6	M	DM	Ca
Ca24	-0.323068	-0.154409	C6	F	DM	Ca
Ca26	-0.323931	-0.015974	C3	F	DP	Ca
Ca27	-0.348569	-0.0842971	C4	M	DM	Ca
Ca28	-0.455698	0.0115069	C4	M	DM	Ca
Ca2	-0.461543	0.0411335	C3	M	DP	Ca
Ca30	-0.308199	0.011157	C6	F	DP	Ca
Ca31	-0.43833	-0.000669231	C3	M	DM	Ca
Ca32	-0.377344	0.108496	C3	F	DP	Ca
Ca33	-0.418878	0.0602941	C4	M	DM	Ca
Ca34	-0.310748	-0.216077	C4	F	DM	Ca
Ca35	-0.388095	-0.127204	C6	F	DP	Ca
Ca36	-0.368137	0.0607016	C6	M	DP	Ca
Ca39	-0.356486	-0.100837	C4	M	DM	Ca
Ca3	-0.411127	-0.071593	C4	F	DM	Ca
Ca40	-0.343409	0.0707456	C4	F	DP	Ca
Ca41	-0.402112	0.0935554	C6	M	DM	Ca
Ca42	-0.355578	0.0443777	C6	M	DP	Ca
Ca43	-0.401856	-0.0440946	C3	M	DP	Ca
Ca45	-0.333831	0.0300506	C4	M	DP	Ca
Ca46	-0.402824	0.0181991	C4	M	DM	Ca
Ca47	-0.363263	0.0161022	C6	M	DP	Ca
Ca49	-0.408246	0.0392002	C3	M	DP	Ca
Ca4	-0.491481	0.0702159	C4	F	DP	Ca
Ca52	-0.418972	-0.00417051	C4	M	DP	Ca
Ca56	-0.368977	-0.0145578	C3	F	DP	Ca
Ca57	-0.428844	-0.0555077	C4	M	DM	Ca
Ca59	-0.368866	-0.043467	C6	F	DM	Ca
Ca5	-0.395261	-0.0524959	C6	F	DM	Ca
Ca60	-0.419221	-0.188123	C6	F	DM	Ca
Ca6	-0.421357	0.175893	C6	F	DP	Ca
Ca7	-0.45078	0.0953262	C3	M	DM	Ca
Ca9	-0.35711	-0.167266	C4	M	DP	Ca
Il11	0.324626	-0.312159	C6	F	DM	Il
Il12	0.339158	-0.126735	C6	F	DM	Il
Il13	0.315619	-0.0962093	C3	M	DP	Il
Il14	0.32783	-0.243474	C3	F	DP	Il
Il15	0.37605	-0.191208	C4	M	DM	Il
Il19	-0.12761	0.1232	C3	M	DP	Il
Il23	0.302321	-0.2327	C6	M	DM	Il
Il24	0.119053	-0.592493	C6	F	DM	Il
Il26	0.390004	-0.0606459	C3	F	DP	Il
Il27	0.354893	0.0822108	C4	M	DM	Il
Il28	0.317985	0.101296	C4	M	DM	Il
Il2	0.299798	-0.130712	C3	M	DP	Il
Il30	0.296362	-0.311679	C6	F	DP	Il
Il31	0.0222669	0.131995	C3	M	DM	Il
Il32	0.242365	0.399069	C3	F	DP	Il
Il33	0.268642	0.268662	C4	M	DM	Il
Il34	0.304551	-0.238799	C4	F	DM	Il
Il35	0.289848	-0.140131	C6	F	DP	Il
Il36	0.278823	0.240924	C6	M	DP	Il
Il39	0.272152	0.140779	C4	M	DM	Il
Il3	0.288541	0.184336	C4	F	DM	Il
Il40	0.266547	0.260018	C4	F	DP	Il
Il41	0.295269	-0.0466604	C6	M	DM	Il
Il42	0.286784	0.33373	C6	M	DP	Il
Il43	0.29086	0.10717	C3	M	DP	Il
Il45	0.319076	-0.00560286	C4	M	DP	Il
Il46	0.239939	0.380243	C4	M	DM	Il
Il47	0.314642	-0.0362537	C6	M	DP	Il
Il49	0.289403	0.354605	C3	M	DP	Il
Il4	0.283963	0.222155	C4	F	DP	Il
Il52	0.307004	-0.320663	C4	M	DP	Il
Il56	0.337682	-0.100548	C3	F	DP	Il
Il57	0.291788	-0.284408	C4	M	DM	Il
Il59	-0.0719482	0.207844	C6	F	DM	Il
Il60	0.390652	0.114868	C6	F	DM	Il
Il6	0.240991	0.325461	C6	F	DP	Il
Il7	-0.152307	-0.129593	C3	M	DM	Il
Il9	0.328963	0.251923	C4	M	DP	Il
Je11	0.179475	-0.255571	C6	F	DM	Je
Je12	0.178947	-0.0550906	C6	F	DM	Je
Je13	0.340966	-0.16088	C3	M	DP	Je
Je14	0.333829	-0.278687	C3	F	DP	Je
Je15	0.267096	-0.322773	C4	M	DM	Je
Je19	-0.098952	0.0234869	C3	M	DP	Je
Je23	0.183912	-0.448513	C6	M	DM	Je
Je26	0.0167004	-0.133252	C3	F	DP	Je
Je27	0.0583743	0.298126	C4	M	DM	Je
Je28	0.0236985	0.019141	C4	M	DM	Je
Je2	0.282526	-0.203804	C3	M	DP	Je
Je30	0.0726621	-0.190148	C6	F	DP	Je
Je32	0.139241	0.389909	C3	F	DP	Je
Je34	0.0563231	-0.209725	C4	F	DM	Je
Je35	0.0564132	-0.108163	C6	F	DP	Je
Je36	-0.00526346	0.015398	C6	M	DP	Je
Je3	0.155873	0.155572	C4	F	DM	Je
Je40	0.0545816	0.257787	C4	F	DP	Je
Je41	0.130765	-0.121806	C6	M	DM	Je
Je43	0.221702	0.285583	C3	M	DP	Je
Je46	0.178646	0.324725	C4	M	DM	Je
Je49	0.316435	0.220994	C3	M	DP	Je
Je4	0.0470952	0.212527	C4	F	DP	Je
Je52	0.252965	-0.227391	C4	M	DP	Je
Je56	0.294437	-0.187406	C3	F	DP	Je
Je57	0.214465	-0.242816	C4	M	DM	Je
Je59	0.10898	0.313376	C6	F	DM	Je
Je5	0.233837	0.174868	C6	F	DM	Je
Je6	0.205283	0.322865	C6	F	DP	Je
Je7	0.298192	-0.150357	C3	M	DM	Je
Je9	0.114962	0.158574	C4	M	DP	Je

## Sheet: Figure 1 BrayCurtis distance
	Ca11	Ca12	Ca13	Ca15	Ca19	Ca23	Ca24	Ca26	Ca27	Ca28	Ca2	Ca30	Ca31	Ca32	Ca33	Ca34	Ca35	Ca36	Ca39	Ca3	Ca40	Ca41	Ca42	Ca43	Ca45	Ca46	Ca47	Ca49	Ca4	Ca52	Ca56	Ca57	Ca59	Ca5	Ca60	Ca6	Ca7	Ca9	Il11	Il12	Il13	Il14	Il15	Il19	Il23	Il24	Il26	Il27	Il28
Ca12	0.6364
Ca13	0.6304	0.5080
Ca15	0.6196	0.4756	0.4568
Ca19	0.6800	0.6880	0.5988	0.6080
Ca23	0.6284	0.4508	0.4336	0.2624	0.5984
Ca24	0.7376	0.5084	0.5044	0.3348	0.6932	0.3384
Ca26	0.6576	0.6728	0.5176	0.6116	0.3944	0.6048	0.6736
Ca27	0.6892	0.4492	0.4440	0.3640	0.6144	0.3616	0.3792	0.6164
Ca28	0.6196	0.6236	0.4992	0.4844	0.4856	0.4880	0.6300	0.4936	0.5968
Ca2	0.6192	0.6384	0.5904	0.5316	0.4096	0.5352	0.6776	0.4540	0.6384	0.3716
Ca30	0.6612	0.6920	0.5828	0.6052	0.4816	0.6172	0.7156	0.3696	0.6440	0.5064	0.5008
Ca31	0.5976	0.5500	0.4388	0.4284	0.4588	0.3876	0.5576	0.4420	0.5160	0.3016	0.3684	0.4792
Ca32	0.6264	0.6468	0.5552	0.5884	0.6164	0.6072	0.6632	0.5724	0.6364	0.5024	0.5880	0.5996	0.5332
Ca33	0.6552	0.6328	0.5464	0.5068	0.6272	0.4228	0.6280	0.6384	0.6112	0.3864	0.5220	0.6492	0.4120	0.6368
Ca34	0.8328	0.5328	0.6240	0.4540	0.7756	0.4744	0.3272	0.7632	0.3756	0.7452	0.7764	0.7768	0.6568	0.7772	0.7280
Ca35	0.7124	0.5660	0.5856	0.3400	0.6408	0.4316	0.3996	0.6420	0.4104	0.6200	0.6332	0.6348	0.5900	0.6704	0.6348	0.4156
Ca36	0.4948	0.5864	0.4280	0.5224	0.5428	0.5024	0.6492	0.4640	0.5828	0.4164	0.4816	0.4940	0.4188	0.4828	0.5516	0.7648	0.6104
Ca39	0.6840	0.4480	0.4400	0.3044	0.6648	0.3160	0.3136	0.6852	0.3000	0.6008	0.6288	0.7036	0.5228	0.6320	0.5740	0.3864	0.3928	0.6080
Ca3	0.6608	0.4776	0.5636	0.3584	0.5776	0.4116	0.4648	0.5844	0.4112	0.5604	0.6072	0.5876	0.5044	0.6400	0.6156	0.4892	0.3956	0.5908	0.3928
Ca40	0.5492	0.5808	0.4244	0.5296	0.5236	0.4900	0.6340	0.4512	0.5724	0.4064	0.4564	0.4984	0.3940	0.4600	0.5212	0.7404	0.6024	0.2944	0.5812	0.5988
Ca41	0.6928	0.7024	0.6548	0.6236	0.4840	0.6300	0.6968	0.4748	0.6456	0.5012	0.5284	0.5044	0.4788	0.4960	0.6588	0.7864	0.6320	0.5536	0.6920	0.5904	0.5120
Ca42	0.5888	0.5108	0.3912	0.4272	0.4476	0.4080	0.5344	0.4140	0.4580	0.3744	0.4548	0.4452	0.3284	0.4864	0.5432	0.6468	0.5288	0.3976	0.4964	0.4600	0.3540	0.4632
Ca43	0.6248	0.4520	0.4988	0.3640	0.6352	0.3576	0.4744	0.6448	0.4288	0.3960	0.5280	0.6712	0.4204	0.5752	0.4040	0.5676	0.4812	0.5316	0.4096	0.4468	0.4784	0.5916	0.4380
Ca45	0.5940	0.5900	0.4364	0.5104	0.5084	0.4780	0.6240	0.3940	0.5604	0.3284	0.4256	0.4392	0.3284	0.4744	0.4732	0.7392	0.6168	0.3684	0.5820	0.5664	0.3064	0.4980	0.3200	0.4684
Ca46	0.5940	0.5772	0.4208	0.4832	0.3512	0.4680	0.5736	0.3328	0.5400	0.3832	0.3460	0.4148	0.3272	0.5056	0.5348	0.7152	0.5740	0.3972	0.5508	0.5200	0.3704	0.4604	0.2752	0.5012	0.3504
Ca47	0.5760	0.5420	0.4312	0.4860	0.4652	0.4680	0.6120	0.4040	0.5164	0.3248	0.4228	0.4596	0.3004	0.4796	0.5112	0.7104	0.5832	0.3508	0.5648	0.5280	0.3104	0.4540	0.2840	0.4508	0.2856	0.2992
Ca49	0.5844	0.6020	0.4684	0.4856	0.4540	0.4584	0.6092	0.4540	0.5716	0.3344	0.3988	0.5044	0.2804	0.4976	0.4544	0.7364	0.6112	0.4080	0.5572	0.5468	0.3524	0.4788	0.3288	0.4628	0.3356	0.3280	0.3224
Ca4	0.6388	0.6684	0.6304	0.5820	0.3552	0.5768	0.7176	0.4964	0.6940	0.3544	0.3236	0.5600	0.4080	0.5916	0.4600	0.8184	0.6852	0.5388	0.6732	0.6188	0.5112	0.5164	0.5076	0.4508	0.4584	0.3988	0.4584	0.4376
Ca52	0.6324	0.5908	0.4976	0.5316	0.3652	0.5224	0.6164	0.3348	0.5360	0.4244	0.3928	0.3820	0.3740	0.5188	0.6000	0.6996	0.5804	0.4540	0.5984	0.5276	0.3964	0.4120	0.3040	0.5380	0.3688	0.2564	0.3136	0.3888	0.4268
Ca56	0.5552	0.6048	0.5072	0.6068	0.6108	0.5648	0.6300	0.5540	0.6120	0.5332	0.6000	0.5764	0.5200	0.4368	0.6268	0.7496	0.6588	0.4236	0.6048	0.6552	0.4192	0.5136	0.4788	0.5676	0.4836	0.4696	0.4372	0.4928	0.5976	0.4856
Ca57	0.6388	0.5448	0.4160	0.4592	0.5512	0.4552	0.5088	0.5528	0.5164	0.5128	0.5488	0.5888	0.4148	0.6448	0.5168	0.6188	0.5928	0.5284	0.4768	0.4880	0.5280	0.5972	0.4644	0.5548	0.5024	0.4560	0.4900	0.4324	0.6096	0.4924	0.5836
Ca59	0.6156	0.3892	0.3584	0.3136	0.5528	0.2820	0.4040	0.5628	0.3516	0.4396	0.5200	0.5648	0.3860	0.5232	0.5144	0.5044	0.4364	0.4440	0.3404	0.3672	0.4168	0.5532	0.3372	0.3196	0.4260	0.3932	0.3720	0.4164	0.5632	0.4556	0.5268	0.4408
Ca5	0.6336	0.5176	0.4144	0.4140	0.5020	0.3936	0.5184	0.5264	0.5076	0.3432	0.4144	0.5144	0.2860	0.5944	0.4184	0.6324	0.5400	0.4936	0.4708	0.4852	0.4592	0.5368	0.3868	0.3888	0.3904	0.3696	0.3672	0.3656	0.4132	0.4160	0.5632	0.4216	0.3712
Ca60	0.7680	0.5412	0.5484	0.4524	0.7516	0.4580	0.3536	0.7608	0.3964	0.7200	0.7468	0.7780	0.6400	0.7476	0.7048	0.3500	0.4336	0.6964	0.3820	0.5216	0.6708	0.7808	0.5988	0.5376	0.7072	0.6480	0.6604	0.6564	0.7820	0.6680	0.6788	0.5772	0.4776	0.5964
Ca6	0.7236	0.7692	0.7336	0.7164	0.2960	0.7040	0.7932	0.5292	0.7288	0.6148	0.5044	0.5832	0.5928	0.7324	0.6948	0.8392	0.7320	0.6292	0.7632	0.6752	0.6516	0.6260	0.6264	0.7420	0.6376	0.5136	0.6012	0.6144	0.4368	0.5140	0.7204	0.6520	0.7188	0.6316	0.8224
Ca7	0.6632	0.6804	0.5908	0.6296	0.2696	0.6440	0.7200	0.4324	0.6312	0.5468	0.4248	0.5108	0.4972	0.6764	0.6448	0.7840	0.6648	0.5624	0.6840	0.6008	0.5476	0.5536	0.4884	0.6632	0.5280	0.3868	0.5036	0.5212	0.3812	0.3984	0.6376	0.5840	0.5956	0.5460	0.7492	0.3744
Ca9	0.7372	0.5560	0.5624	0.5656	0.7428	0.5880	0.5288	0.7524	0.5768	0.6688	0.6892	0.7284	0.6176	0.6132	0.6916	0.6040	0.6772	0.6696	0.5664	0.5032	0.6536	0.6708	0.6188	0.6116	0.6760	0.6200	0.6424	0.6432	0.7116	0.6584	0.5904	0.5280	0.5176	0.5680	0.5424	0.8460	0.7580
Il11	0.9764	0.9644	0.9956	0.9920	0.9968	0.9848	0.9520	0.9428	0.9740	0.9908	0.9908	0.9472	0.9908	0.9792	0.9868	0.9544	0.9808	0.9752	0.9824	0.9916	0.9808	0.9768	0.9844	0.9816	0.9644	0.9832	0.9664	0.9848	0.9960	0.9844	0.9692	0.9900	0.9760	0.9792	0.9916	0.9916	0.9916	0.9840
Il12	0.9328	0.9264	0.9936	0.9924	0.9976	0.9856	0.9536	0.9444	0.9684	0.9920	0.9896	0.9420	0.9916	0.9712	0.9876	0.9532	0.9812	0.9676	0.9828	0.9912	0.9632	0.9756	0.9704	0.9800	0.9536	0.9840	0.9672	0.9852	0.9972	0.9848	0.9700	0.9876	0.9744	0.9780	0.9912	0.9812	0.9876	0.9684	0.6756
Il13	0.8972	0.9104	0.9900	0.9856	0.9976	0.9676	0.9528	0.9488	0.9576	0.9908	0.9896	0.9360	0.9892	0.9724	0.9608	0.9500	0.9556	0.9668	0.8996	0.9412	0.9644	0.9744	0.9776	0.9764	0.9648	0.9812	0.9692	0.9752	0.9960	0.9852	0.9728	0.9832	0.9652	0.9744	0.9828	0.9816	0.9876	0.9592	0.7480	0.1932
Il14	0.9832	0.9652	0.9940	0.9916	0.9968	0.9840	0.9516	0.9404	0.9732	0.9904	0.9928	0.9480	0.9904	0.9848	0.9864	0.9540	0.9808	0.9772	0.9828	0.9912	0.9820	0.9752	0.9888	0.9852	0.9672	0.9832	0.9712	0.9852	0.9964	0.9840	0.9676	0.9904	0.9788	0.9780	0.9900	0.9900	0.9932	0.9716	0.2696	0.5176	0.6024
Il15	0.9784	0.9584	0.9936	0.9916	0.9968	0.9824	0.9508	0.9472	0.9784	0.9912	0.9928	0.9424	0.9924	0.9904	0.9904	0.9604	0.9796	0.9832	0.9832	0.9932	0.9908	0.9772	0.9940	0.9916	0.9744	0.9892	0.9760	0.9924	0.9968	0.9836	0.9676	0.9880	0.9848	0.9780	0.9900	0.9856	0.9892	0.9700	0.5896	0.5204	0.5896	0.4180
Il19	0.7172	0.7556	0.7896	0.7548	0.6972	0.7764	0.8464	0.6800	0.7640	0.7084	0.6980	0.6836	0.6884	0.7940	0.7644	0.8728	0.7504	0.7192	0.7976	0.7208	0.7160	0.6792	0.6668	0.7804	0.6960	0.6648	0.6928	0.6752	0.7168	0.6908	0.7952	0.7216	0.7444	0.6824	0.8860	0.7188	0.7028	0.8876	0.9220	0.8600	0.8240	0.9060	0.6904
Il23	0.9732	0.9604	0.9916	0.9852	0.9972	0.9700	0.9480	0.9412	0.9608	0.9904	0.9908	0.9352	0.9892	0.9752	0.9692	0.9468	0.9628	0.9708	0.9640	0.9728	0.9688	0.9740	0.9800	0.9772	0.9612	0.9812	0.9648	0.9752	0.9968	0.9816	0.9668	0.9844	0.9656	0.9732	0.9844	0.9884	0.9896	0.9620	0.2348	0.4796	0.5288	0.2796	0.5204	0.9212
Il24	0.9912	0.9868	0.9956	0.9916	0.9976	0.9900	0.9832	0.9860	0.9860	0.9924	0.9928	0.9740	0.9940	0.9896	0.9924	0.9884	0.9880	0.9756	0.9876	0.9948	0.9916	0.9844	0.9952	0.9932	0.9896	0.9900	0.9852	0.9944	0.9976	0.9928	0.9844	0.9932	0.9884	0.9916	0.9908	0.9944	0.9968	0.9792	0.9844	0.8604	0.8600	0.8600	0.8616	0.9820	0.8592
Il26	0.9456	0.9172	0.9916	0.9900	0.9952	0.9816	0.9504	0.9408	0.9680	0.9896	0.9896	0.9372	0.9888	0.9688	0.9856	0.9520	0.9792	0.9652	0.9800	0.9892	0.9572	0.9740	0.9584	0.9768	0.9492	0.9816	0.9644	0.9828	0.9944	0.9824	0.9664	0.9852	0.9720	0.9756	0.9892	0.9796	0.9880	0.9668	0.7120	0.6884	0.7444	0.6908	0.7532	0.8628	0.6892	0.9692
Il27	0.9712	0.9616	0.9912	0.9856	0.9972	0.9664	0.9488	0.9468	0.9604	0.9908	0.9932	0.9356	0.9892	0.9648	0.9608	0.9512	0.9556	0.9584	0.8988	0.9412	0.9488	0.9744	0.9580	0.9768	0.9552	0.9812	0.9676	0.9756	0.9948	0.9836	0.9708	0.9848	0.9652	0.9724	0.9832	0.9868	0.9908	0.9628	0.8572	0.7348	0.6676	0.7444	0.7452	0.8988	0.7156	0.5196	0.8144
Il28	0.8920	0.9176	0.9900	0.9852	0.9972	0.9764	0.9856	0.9812	0.9592	0.9912	0.9912	0.9560	0.9884	0.9668	0.9712	0.9756	0.9736	0.9664	0.9704	0.9736	0.9508	0.9760	0.9576	0.9768	0.9668	0.9808	0.9732	0.9736	0.9964	0.9924	0.9824	0.9836	0.9644	0.9852	0.9844	0.9760	0.9880	0.9584	0.8880	0.5248	0.4764	0.7292	0.7140	0.7144	0.6792	0.8636	0.8276	0.6340
Il2	0.9376	0.9284	0.9912	0.9840	0.9964	0.9748	0.9480	0.9400	0.9600	0.9904	0.9888	0.9284	0.9884	0.9668	0.9792	0.9468	0.9732	0.9672	0.9732	0.9836	0.9544	0.9728	0.9576	0.9768	0.9504	0.9804	0.9640	0.9776	0.9960	0.9808	0.9652	0.9844	0.9668	0.9708	0.9832	0.9692	0.9864	0.9640	0.2192	0.6044	0.6492	0.3768	0.6264	0.8748	0.1976	0.9360	0.6388	0.7324	0.7272
Il30	0.9800	0.9556	0.9872	0.9868	0.9912	0.9784	0.9464	0.9392	0.9736	0.9856	0.9872	0.9416	0.9880	0.9856	0.9864	0.9540	0.9752	0.9744	0.9788	0.9872	0.9844	0.9716	0.9884	0.9856	0.9680	0.9840	0.9704	0.9872	0.9948	0.9788	0.9632	0.9828	0.9796	0.9728	0.9852	0.9740	0.9892	0.9656	0.0992	0.6556	0.7172	0.2832	0.5940	0.9524	0.2360	0.9500	0.7244	0.8584	0.8820
Il31	0.7644	0.7456	0.7696	0.7796	0.8404	0.7492	0.7536	0.7924	0.7712	0.7764	0.7868	0.8180	0.7632	0.7648	0.7564	0.8132	0.8396	0.7624	0.7540	0.8324	0.7460	0.8356	0.7348	0.7736	0.7456	0.7700	0.7600	0.7500	0.8116	0.8004	0.7668	0.7844	0.7604	0.7744	0.8056	0.8476	0.8384	0.7968	0.8884	0.8112	0.8068	0.8512	0.8528	0.8128	0.8240	0.9424	0.8208	0.7028	0.7232
Il32	0.9772	0.9764	0.9908	0.9892	0.9980	0.9768	0.9872	0.9876	0.9660	0.9932	0.9968	0.9744	0.9904	0.9688	0.9620	0.9812	0.9668	0.9696	0.9056	0.9428	0.9512	0.9836	0.9580	0.9776	0.9696	0.9816	0.9772	0.9760	0.9972	0.9944	0.9852	0.9916	0.9680	0.9864	0.9844	0.9896	0.9956	0.9624	0.9608	0.9272	0.8524	0.9544	0.9560	0.9264	0.9276	0.9808	0.9112	0.5836	0.7688
Il33	0.9476	0.9280	0.9900	0.9848	0.9972	0.9700	0.9780	0.9776	0.9556	0.9900	0.9896	0.9524	0.9896	0.9640	0.9608	0.9704	0.9604	0.9564	0.8988	0.9412	0.9452	0.9768	0.9576	0.9768	0.9628	0.9812	0.9684	0.9744	0.9956	0.9868	0.9756	0.9824	0.9656	0.9804	0.9820	0.9696	0.9872	0.9584	0.9164	0.8456	0.7720	0.8732	0.7840	0.7376	0.8772	0.9356	0.8368	0.5144	0.6228
Il34	0.9672	0.9588	0.9928	0.9900	0.9976	0.9840	0.9512	0.9404	0.9696	0.9908	0.9896	0.9432	0.9900	0.9700	0.9864	0.9516	0.9800	0.9692	0.9812	0.9900	0.9612	0.9744	0.9600	0.9788	0.9512	0.9828	0.9660	0.9844	0.9972	0.9840	0.9684	0.9872	0.9732	0.9768	0.9896	0.9880	0.9916	0.9708	0.1968	0.5532	0.6144	0.2720	0.5844	0.9332	0.1420	0.8596	0.7004	0.7472	0.7628
Il35	0.9596	0.9472	0.9904	0.9852	0.9976	0.9680	0.9464	0.9404	0.9560	0.9908	0.9900	0.9212	0.9888	0.9648	0.9616	0.9468	0.9564	0.9552	0.9384	0.9480	0.9504	0.9736	0.9584	0.9772	0.9508	0.9816	0.9648	0.9756	0.9956	0.9820	0.9664	0.9832	0.9660	0.9724	0.9836	0.9756	0.9868	0.9600	0.3888	0.4080	0.4360	0.3896	0.5232	0.8944	0.1664	0.8472	0.7112	0.6476	0.5816
Il36	0.9584	0.9452	0.9904	0.9860	0.9976	0.9708	0.9792	0.9764	0.9584	0.9924	0.9904	0.9632	0.9904	0.9664	0.9616	0.9712	0.9632	0.9680	0.9220	0.9424	0.9516	0.9800	0.9584	0.9772	0.9604	0.9816	0.9676	0.9748	0.9968	0.9864	0.9752	0.9848	0.9688	0.9796	0.9836	0.9816	0.9888	0.9600	0.9152	0.7924	0.7552	0.7992	0.7184	0.7640	0.8004	0.8836	0.8496	0.6196	0.6016
Il39	0.9400	0.9308	0.9872	0.9808	0.9928	0.9604	0.9464	0.9484	0.9588	0.9884	0.9892	0.9408	0.9864	0.9628	0.9560	0.9464	0.9524	0.9568	0.8936	0.9372	0.9452	0.9756	0.9568	0.9720	0.9548	0.9764	0.9664	0.9712	0.9940	0.9828	0.9696	0.9800	0.9628	0.9712	0.9780	0.9708	0.9912	0.9592	0.8644	0.5996	0.5208	0.7100	0.7128	0.8608	0.6580	0.8208	0.8004	0.4740	0.4556
Il3	0.9084	0.9036	0.9892	0.9864	0.9956	0.9740	0.9536	0.9436	0.9584	0.9912	0.9928	0.9336	0.9876	0.9680	0.9792	0.9496	0.9756	0.9708	0.9764	0.9816	0.9516	0.9808	0.9564	0.9764	0.9496	0.9840	0.9676	0.9752	0.9952	0.9800	0.9708	0.9816	0.9708	0.9708	0.9876	0.9668	0.9876	0.9744	0.8608	0.7924	0.7688	0.8440	0.8348	0.7040	0.8556	0.9880	0.7864	0.7260	0.4796
Il40	0.9448	0.9364	0.9912	0.9864	0.9980	0.9664	0.9584	0.9592	0.9592	0.9924	0.9936	0.9504	0.9896	0.9644	0.9616	0.9544	0.9576	0.9660	0.8992	0.9416	0.9448	0.9816	0.9584	0.9768	0.9588	0.9816	0.9720	0.9752	0.9960	0.9856	0.9736	0.9852	0.9684	0.9764	0.9832	0.9720	0.9908	0.9596	0.9000	0.8280	0.7812	0.8592	0.8480	0.8120	0.8720	0.9652	0.7880	0.6072	0.6780
Il41	0.9112	0.9208	0.9896	0.9836	0.9964	0.9644	0.9480	0.9412	0.9560	0.9896	0.9888	0.9264	0.9884	0.9656	0.9600	0.9452	0.9540	0.9664	0.8984	0.9400	0.9460	0.9724	0.9572	0.9756	0.9500	0.9804	0.9640	0.9736	0.9960	0.9800	0.9640	0.9832	0.9644	0.9708	0.9808	0.9728	0.9864	0.9592	0.6952	0.3696	0.3480	0.5104	0.5364	0.8084	0.4976	0.8604	0.6204	0.5848	0.4588
Il42	0.8960	0.9324	0.9960	0.9968	0.9992	0.9964	0.9960	0.9912	0.9772	0.9968	0.9952	0.9812	0.9936	0.9748	0.9912	0.9868	0.9968	0.9760	0.9928	0.9920	0.9644	0.9924	0.9616	0.9828	0.9716	0.9904	0.9828	0.9860	0.9976	0.9980	0.9940	0.9916	0.9836	0.9928	0.9988	0.9824	0.9888	0.9860	0.9456	0.8192	0.8304	0.9516	0.9372	0.7728	0.9384	0.9956	0.8724	0.7984	0.5780
Il43	0.9492	0.9268	0.9932	0.9888	0.9976	0.9804	0.9500	0.9420	0.9660	0.9912	0.9900	0.9464	0.9892	0.9668	0.9844	0.9496	0.9780	0.9720	0.9780	0.9880	0.9612	0.9748	0.9588	0.9772	0.9520	0.9816	0.9660	0.9812	0.9984	0.9816	0.9680	0.9844	0.9708	0.9760	0.9884	0.9872	0.9880	0.9700	0.8156	0.6360	0.6288	0.6688	0.6720	0.8996	0.6488	0.8608	0.7364	0.6392	0.5968
Il45	0.9508	0.9468	0.9932	0.9908	0.9972	0.9844	0.9520	0.9416	0.9664	0.9912	0.9896	0.9392	0.9908	0.9708	0.9872	0.9520	0.9808	0.9668	0.9820	0.9908	0.9588	0.9752	0.9604	0.9788	0.9512	0.9836	0.9664	0.9844	0.9968	0.9844	0.9680	0.9868	0.9740	0.9776	0.9904	0.9728	0.9872	0.9684	0.3624	0.6284	0.7328	0.4616	0.7060	0.8884	0.3404	0.9704	0.6048	0.7076	0.7252
Il46	0.9680	0.9680	0.9900	0.9852	0.9976	0.9744	0.9848	0.9840	0.9636	0.9920	0.9920	0.9696	0.9900	0.9672	0.9612	0.9772	0.9648	0.9676	0.9200	0.9416	0.9512	0.9808	0.9580	0.9768	0.9664	0.9812	0.9736	0.9752	0.9960	0.9920	0.9828	0.9848	0.9680	0.9840	0.9832	0.9812	0.9924	0.9624	0.9460	0.9108	0.8600	0.9348	0.9368	0.9104	0.9084	0.9708	0.8872	0.7152	0.7480
Il47	0.9568	0.9500	0.9936	0.9912	0.9972	0.9836	0.9516	0.9412	0.9696	0.9912	0.9896	0.9408	0.9912	0.9704	0.9872	0.9520	0.9812	0.9668	0.9812	0.9908	0.9616	0.9752	0.9604	0.9792	0.9516	0.9836	0.9664	0.9856	0.9964	0.9852	0.9688	0.9868	0.9740	0.9776	0.9912	0.9812	0.9900	0.9716	0.3432	0.5888	0.6384	0.3656	0.6260	0.9208	0.2636	0.8928	0.6784	0.6468	0.6544
Il49	0.9668	0.9804	0.9948	0.9912	0.9976	0.9936	0.9916	0.9856	0.9720	0.9920	0.9920	0.9876	0.9908	0.9708	0.9868	0.9824	0.9916	0.9768	0.9884	0.9912	0.9596	0.9872	0.9608	0.9792	0.9684	0.9856	0.9780	0.9840	0.9964	0.9948	0.9884	0.9924	0.9792	0.9924	0.9932	0.9896	0.9924	0.9836	0.9300	0.8736	0.9356	0.9216	0.9352	0.8896	0.9320	0.9896	0.7352	0.7916	0.7484
Il4	0.8948	0.9008	0.9932	0.9916	0.9972	0.9836	0.9712	0.9660	0.9680	0.9916	0.9904	0.9540	0.9912	0.9700	0.9872	0.9644	0.9816	0.9672	0.9812	0.9912	0.9596	0.9796	0.9604	0.9792	0.9564	0.9836	0.9708	0.9844	0.9968	0.9864	0.9728	0.9868	0.9748	0.9792	0.9908	0.9808	0.9884	0.9680	0.9048	0.7684	0.7868	0.8668	0.7528	0.6260	0.8872	0.9644	0.8084	0.7468	0.4748
Il52	0.9728	0.9548	0.9904	0.9840	0.9968	0.9764	0.9488	0.9448	0.9704	0.9904	0.9896	0.9356	0.9912	0.9876	0.9836	0.9524	0.9728	0.9812	0.9752	0.9852	0.9824	0.9760	0.9924	0.9896	0.9728	0.9876	0.9748	0.9844	0.9956	0.9808	0.9652	0.9836	0.9780	0.9732	0.9828	0.9780	0.9884	0.9704	0.1604	0.7096	0.7444	0.4044	0.7100	0.9368	0.2748	0.9804	0.7192	0.8676	0.9008
Il56	0.9712	0.9592	0.9912	0.9844	0.9964	0.9736	0.9492	0.9408	0.9572	0.9896	0.9896	0.9356	0.9888	0.9656	0.9764	0.9464	0.9704	0.9696	0.9716	0.9800	0.9480	0.9728	0.9572	0.9764	0.9504	0.9808	0.9640	0.9744	0.9964	0.9804	0.9644	0.9836	0.9648	0.9724	0.9832	0.9896	0.9900	0.9584	0.6260	0.5728	0.6316	0.4864	0.3228	0.6620	0.5092	0.8716	0.5088	0.7032	0.7108
Il57	0.9748	0.9600	0.9908	0.9864	0.9956	0.9796	0.9480	0.9400	0.9684	0.9888	0.9900	0.9428	0.9876	0.9756	0.9832	0.9492	0.9768	0.9708	0.9776	0.9872	0.9748	0.9724	0.9800	0.9780	0.9620	0.9792	0.9640	0.9804	0.9956	0.9808	0.9648	0.9852	0.9712	0.9752	0.9868	0.9904	0.9908	0.9688	0.3272	0.5740	0.6388	0.1760	0.5120	0.9496	0.3732	0.8748	0.7176	0.7700	0.8076
Il59	0.7492	0.7028	0.7024	0.7224	0.7572	0.7040	0.7232	0.7724	0.7052	0.7284	0.7520	0.7676	0.6984	0.7160	0.7212	0.7828	0.7776	0.7132	0.7016	0.7484	0.6812	0.7600	0.6736	0.6952	0.6892	0.6888	0.6776	0.7064	0.7608	0.7088	0.7024	0.7020	0.6524	0.7032	0.7560	0.8148	0.7652	0.7416	0.9588	0.9300	0.9380	0.9504	0.9552	0.7884	0.9412	0.9692	0.9060	0.7960	0.7820
Il60	0.9132	0.9444	0.9952	0.9916	0.9960	0.9860	0.9780	0.9724	0.9660	0.9904	0.9900	0.9624	0.9904	0.9708	0.9864	0.9708	0.9844	0.9652	0.9804	0.9884	0.9552	0.9740	0.9588	0.9764	0.9604	0.9836	0.9680	0.9840	0.9956	0.9836	0.9720	0.9884	0.9704	0.9788	0.9868	0.9836	0.9880	0.9672	0.8648	0.7380	0.7940	0.8060	0.7068	0.7216	0.8356	0.9512	0.4052	0.7664	0.6544
Il6	0.9464	0.9440	0.9840	0.9836	0.9912	0.9660	0.9756	0.9728	0.9508	0.9880	0.9884	0.9600	0.9828	0.9648	0.9564	0.9676	0.9624	0.9648	0.9560	0.9648	0.9452	0.9808	0.9516	0.9752	0.9552	0.9776	0.9648	0.9692	0.9928	0.9832	0.9748	0.9772	0.9688	0.9788	0.9796	0.9716	0.9832	0.9684	0.9212	0.8852	0.8688	0.9020	0.8696	0.7696	0.9076	0.9860	0.8628	0.7568	0.6668
Il7	0.6940	0.6880	0.6316	0.6460	0.4924	0.6232	0.6888	0.4256	0.6300	0.5500	0.4988	0.4856	0.5140	0.6768	0.6408	0.7500	0.6624	0.5588	0.6932	0.6204	0.5580	0.5228	0.4904	0.6752	0.5120	0.4336	0.5080	0.5276	0.5428	0.4432	0.6124	0.5916	0.6012	0.5476	0.7784	0.5924	0.4512	0.7596	0.6972	0.7520	0.7920	0.6844	0.7488	0.6844	0.6820	0.9712	0.7692	0.8948	0.9520
Il9	0.8900	0.9232	0.9916	0.9896	0.9960	0.9900	0.9868	0.9820	0.9684	0.9908	0.9896	0.9724	0.9900	0.9696	0.9856	0.9800	0.9888	0.9680	0.9844	0.9896	0.9572	0.9848	0.9588	0.9776	0.9652	0.9832	0.9744	0.9828	0.9960	0.9928	0.9844	0.9868	0.9776	0.9880	0.9900	0.9672	0.9872	0.9784	0.9260	0.8228	0.8068	0.9028	0.6424	0.4920	0.9264	0.9868	0.8516	0.7860	0.4964
Je11	0.9104	0.8952	0.9464	0.9464	0.9548	0.9368	0.9088	0.9052	0.9256	0.9492	0.9620	0.9008	0.9452	0.9316	0.9464	0.9132	0.9376	0.9328	0.9420	0.9396	0.9204	0.9412	0.9264	0.9332	0.9080	0.9440	0.9256	0.9388	0.9636	0.9372	0.9328	0.9408	0.9328	0.9288	0.9540	0.9544	0.9496	0.9400	0.1728	0.6492	0.7108	0.3912	0.6820	0.8804	0.2700	0.9892	0.7008	0.8776	0.8572
Je12	0.8720	0.8952	0.9424	0.9380	0.9396	0.9312	0.8992	0.8920	0.9204	0.9368	0.9360	0.9052	0.9348	0.9328	0.9324	0.9052	0.9288	0.9256	0.9300	0.9376	0.9288	0.9232	0.9340	0.9320	0.9144	0.9276	0.9160	0.9312	0.9464	0.9280	0.9136	0.9340	0.9220	0.9196	0.9372	0.9432	0.9380	0.9164	0.7924	0.6604	0.6920	0.6988	0.5792	0.6920	0.7324	0.9172	0.4172	0.8084	0.7372
Je13	0.9248	0.9280	0.9936	0.9904	0.9960	0.9840	0.9548	0.9500	0.9764	0.9900	0.9884	0.9564	0.9912	0.9888	0.9904	0.9600	0.9800	0.9832	0.9820	0.9912	0.9896	0.9772	0.9932	0.9904	0.9796	0.9880	0.9812	0.9904	0.9972	0.9864	0.9740	0.9868	0.9836	0.9820	0.9892	0.9852	0.9864	0.9712	0.6700	0.3840	0.4264	0.5232	0.6092	0.8728	0.4724	0.8624	0.7812	0.7876	0.5796
Je14	0.9704	0.9272	0.9904	0.9896	0.9944	0.9808	0.9496	0.9424	0.9776	0.9888	0.9900	0.9348	0.9912	0.9888	0.9904	0.9584	0.9788	0.9796	0.9828	0.9916	0.9872	0.9780	0.9932	0.9908	0.9724	0.9880	0.9760	0.9916	0.9956	0.9816	0.9664	0.9848	0.9848	0.9772	0.9884	0.9804	0.9912	0.9824	0.3416	0.6032	0.7244	0.3432	0.6484	0.9132	0.4560	0.9824	0.6596	0.9016	0.8696
Je15	0.9844	0.9688	0.9912	0.9868	0.9916	0.9788	0.9488	0.9392	0.9724	0.9860	0.9880	0.9476	0.9860	0.9856	0.9848	0.9548	0.9760	0.9792	0.9780	0.9888	0.9864	0.9712	0.9880	0.9852	0.9684	0.9828	0.9712	0.9860	0.9948	0.9792	0.9660	0.9872	0.9784	0.9744	0.9860	0.9800	0.9876	0.9708	0.7020	0.3136	0.3152	0.5036	0.5600	0.9564	0.5888	0.8616	0.8280	0.7864	0.6380
Je19	0.6320	0.6684	0.6968	0.6948	0.7348	0.6784	0.7568	0.7244	0.7284	0.6736	0.6992	0.7208	0.6684	0.6544	0.7052	0.8260	0.7760	0.6540	0.7028	0.7672	0.6224	0.7272	0.6304	0.6776	0.6312	0.6512	0.6436	0.6528	0.7056	0.6848	0.6688	0.7116	0.6480	0.6920	0.7940	0.7752	0.7536	0.7660	0.9480	0.7848	0.7316	0.8612	0.8500	0.6540	0.8468	0.8944	0.8700	0.8248	0.6220
Je23	0.9564	0.9340	0.9836	0.9856	0.9872	0.9776	0.9496	0.9460	0.9744	0.9856	0.9832	0.9412	0.9872	0.9852	0.9864	0.9560	0.9776	0.9784	0.9808	0.9852	0.9844	0.9832	0.9872	0.9860	0.9684	0.9876	0.9772	0.9848	0.9868	0.9752	0.9700	0.9796	0.9872	0.9716	0.9864	0.9772	0.9792	0.9800	0.7988	0.8640	0.8788	0.8004	0.9344	0.8904	0.8376	0.9908	0.8640	0.9504	0.8452
Je26	0.8268	0.6836	0.7912	0.7128	0.8656	0.7244	0.6860	0.8084	0.7016	0.8488	0.8676	0.8228	0.8068	0.8584	0.8488	0.7004	0.6888	0.8412	0.7192	0.7220	0.8360	0.8396	0.7512	0.7228	0.8176	0.8072	0.7892	0.8472	0.8808	0.8048	0.8152	0.8176	0.7108	0.7836	0.7372	0.8892	0.8544	0.7708	0.6812	0.6436	0.7148	0.6420	0.7336	0.7968	0.6436	0.9552	0.6440	0.8780	0.7968
Je27	0.8712	0.8968	0.9308	0.9392	0.9344	0.9344	0.9248	0.9308	0.9176	0.9432	0.9428	0.9116	0.9392	0.9208	0.9464	0.9348	0.9384	0.8896	0.9340	0.9404	0.8956	0.9176	0.9008	0.9232	0.9172	0.9184	0.9132	0.9196	0.9540	0.9292	0.9188	0.9300	0.9160	0.9372	0.9356	0.9352	0.9328	0.9200	0.9524	0.8548	0.8624	0.9468	0.9368	0.8228	0.9340	0.9588	0.8836	0.7912	0.6940
Je28	0.8288	0.7712	0.8228	0.7972	0.8744	0.7948	0.7812	0.8700	0.7748	0.8676	0.8904	0.8580	0.8272	0.8256	0.8716	0.8032	0.7868	0.8524	0.8008	0.7960	0.8244	0.8412	0.7476	0.7792	0.8352	0.8136	0.8040	0.8440	0.8884	0.8304	0.8304	0.8504	0.7656	0.8220	0.8152	0.9104	0.8772	0.8000	0.9404	0.4748	0.4528	0.7960	0.7956	0.8268	0.7440	0.8632	0.8964	0.7416	0.5276
Je2	0.9164	0.9332	0.9876	0.9856	0.9920	0.9792	0.9472	0.9368	0.9612	0.9860	0.9840	0.9316	0.9844	0.9668	0.9824	0.9480	0.9756	0.9624	0.9772	0.9860	0.9620	0.9692	0.9660	0.9740	0.9460	0.9784	0.9628	0.9800	0.9940	0.9792	0.9648	0.9816	0.9692	0.9724	0.9852	0.9756	0.9828	0.9680	0.2576	0.5608	0.6120	0.2952	0.5988	0.8408	0.3228	0.9328	0.6728	0.8248	0.7528
Je30	0.8472	0.8044	0.8420	0.8384	0.8892	0.8260	0.7996	0.8468	0.8092	0.8904	0.8960	0.8344	0.8400	0.8876	0.8588	0.8032	0.8372	0.8792	0.8112	0.8348	0.8668	0.8820	0.8452	0.8416	0.8472	0.8348	0.8276	0.8708	0.9156	0.8376	0.8492	0.8388	0.8208	0.8240	0.8384	0.9040	0.8840	0.8280	0.4648	0.6396	0.6816	0.4180	0.6160	0.8400	0.5344	0.9812	0.7680	0.8808	0.7824
Je32	0.9000	0.9320	0.9636	0.9604	0.9636	0.9576	0.9560	0.9516	0.9488	0.9572	0.9624	0.9552	0.9568	0.9340	0.9548	0.9556	0.9608	0.9452	0.9584	0.9592	0.9272	0.9352	0.9268	0.9368	0.9336	0.9512	0.9424	0.9500	0.9640	0.9580	0.9508	0.9576	0.9464	0.9612	0.9676	0.9632	0.9600	0.9592	0.9764	0.9560	0.9364	0.9816	0.9804	0.8676	0.9736	0.9908	0.9204	0.8300	0.7416
Je34	0.8336	0.8244	0.8448	0.8360	0.8856	0.8308	0.8012	0.8436	0.8324	0.8584	0.8740	0.8440	0.8308	0.8384	0.8464	0.8280	0.8660	0.8460	0.8352	0.8660	0.8288	0.8672	0.8172	0.8072	0.8052	0.8236	0.8096	0.8444	0.8816	0.8244	0.8164	0.8344	0.8156	0.8236	0.8540	0.9044	0.8832	0.8244	0.3532	0.7012	0.7548	0.4232	0.7388	0.8844	0.4080	0.9640	0.7152	0.8632	0.9032
Je35	0.8200	0.8384	0.8996	0.8936	0.9008	0.8832	0.8568	0.8504	0.8788	0.8916	0.8996	0.8516	0.8840	0.8844	0.8864	0.8664	0.8976	0.8708	0.8896	0.8968	0.8752	0.8796	0.8840	0.8800	0.8592	0.8832	0.8640	0.8824	0.9100	0.8852	0.8696	0.8908	0.8724	0.8844	0.9056	0.9120	0.9000	0.8764	0.8552	0.7456	0.6924	0.7768	0.7908	0.7776	0.7636	0.8976	0.8100	0.8084	0.6808
Je36	0.7244	0.7088	0.7336	0.7556	0.7740	0.7308	0.7392	0.7216	0.7408	0.7324	0.7496	0.7264	0.7272	0.7084	0.7400	0.7928	0.8048	0.7004	0.7088	0.7780	0.6704	0.7756	0.6792	0.7500	0.6404	0.6924	0.6772	0.6980	0.7664	0.7176	0.6912	0.7512	0.7116	0.7468	0.7888	0.8396	0.7788	0.7656	0.8732	0.6748	0.6412	0.7352	0.7380	0.7720	0.7036	0.8600	0.7868	0.6128	0.5492
Je3	0.8996	0.8776	0.9236	0.9372	0.9228	0.9280	0.8984	0.8596	0.9020	0.9248	0.9248	0.8784	0.9196	0.9036	0.9356	0.9064	0.9352	0.8988	0.9328	0.9448	0.8868	0.9100	0.8796	0.9268	0.8764	0.9044	0.8888	0.9040	0.9396	0.9088	0.8956	0.9268	0.9128	0.9284	0.9416	0.9344	0.9204	0.9300	0.8436	0.7776	0.8172	0.8460	0.8540	0.8472	0.8344	0.9820	0.7796	0.7488	0.7168
Je40	0.8488	0.8780	0.9156	0.9108	0.9040	0.9044	0.9028	0.8944	0.8940	0.9004	0.9068	0.9076	0.9020	0.8828	0.9120	0.9124	0.9216	0.8844	0.9120	0.9152	0.8708	0.8948	0.8652	0.8956	0.8756	0.8868	0.8836	0.8848	0.9164	0.8984	0.8884	0.9060	0.8876	0.9108	0.9256	0.9100	0.9092	0.9064	0.9716	0.8888	0.9156	0.9640	0.9656	0.8208	0.9644	0.9844	0.6216	0.8236	0.7044
Je41	0.8560	0.8616	0.9092	0.9048	0.9040	0.9088	0.8764	0.8580	0.8824	0.8948	0.9004	0.8584	0.8996	0.8924	0.9144	0.8856	0.9068	0.8772	0.9024	0.9180	0.8704	0.8804	0.8852	0.8928	0.8668	0.8864	0.8708	0.8908	0.9048	0.8840	0.8720	0.9060	0.8844	0.8996	0.9248	0.9276	0.9024	0.8908	0.7420	0.5652	0.6036	0.5816	0.6600	0.8404	0.5536	0.8612	0.5340	0.7712	0.6780
Je43	0.9016	0.9076	0.9836	0.9828	0.9884	0.9740	0.9684	0.9616	0.9604	0.9812	0.9856	0.9464	0.9816	0.9620	0.9772	0.9628	0.9724	0.9580	0.9728	0.9808	0.9488	0.9660	0.9508	0.9696	0.9452	0.9732	0.9564	0.9740	0.9896	0.9736	0.9596	0.9772	0.9636	0.9704	0.9804	0.9724	0.9700	0.9624	0.9492	0.8444	0.8252	0.9432	0.9424	0.7556	0.9368	0.9780	0.8604	0.7984	0.5764
Je46	0.9128	0.9324	0.9656	0.9636	0.9692	0.9640	0.9588	0.9540	0.9480	0.9668	0.9708	0.9516	0.9636	0.9424	0.9628	0.9588	0.9644	0.9408	0.9596	0.9628	0.9372	0.9556	0.9320	0.9500	0.9372	0.9544	0.9452	0.9560	0.9736	0.9668	0.9572	0.9628	0.9480	0.9608	0.9688	0.9620	0.9648	0.9460	0.9688	0.9076	0.8912	0.9472	0.9360	0.8752	0.9348	0.9588	0.8960	0.7932	0.6860
Je49	0.9040	0.9344	0.9928	0.9924	0.9960	0.9848	0.9596	0.9560	0.9712	0.9940	0.9904	0.9604	0.9900	0.9724	0.9892	0.9588	0.9868	0.9732	0.9852	0.9896	0.9600	0.9880	0.9592	0.9788	0.9576	0.9868	0.9780	0.9832	0.9972	0.9872	0.9820	0.9884	0.9816	0.9800	0.9948	0.9812	0.9884	0.9880	0.9400	0.8316	0.8248	0.9364	0.9344	0.7984	0.9344	0.9904	0.6512	0.7928	0.6184
Je4	0.8264	0.7916	0.8272	0.8384	0.8848	0.8360	0.8220	0.8688	0.7820	0.8760	0.8948	0.8712	0.8308	0.8648	0.8660	0.8356	0.8488	0.8532	0.8248	0.8460	0.8404	0.8748	0.7964	0.8268	0.8352	0.8228	0.8196	0.8672	0.9168	0.8344	0.8556	0.8356	0.8140	0.8256	0.8400	0.9128	0.8812	0.8180	0.9680	0.8552	0.8452	0.9336	0.9360	0.7948	0.9224	0.9496	0.8832	0.7816	0.6728
Je52	0.9424	0.9320	0.9716	0.9700	0.9732	0.9644	0.9328	0.9252	0.9596	0.9696	0.9720	0.9256	0.9736	0.9732	0.9720	0.9428	0.9604	0.9632	0.9648	0.9740	0.9688	0.9564	0.9736	0.9720	0.9528	0.9680	0.9536	0.9724	0.9752	0.9612	0.9476	0.9656	0.9648	0.9592	0.9712	0.9680	0.9676	0.9516	0.2336	0.6596	0.7036	0.3252	0.6064	0.8232	0.3012	0.9628	0.6896	0.8424	0.7932
Je56	0.9372	0.9292	0.9872	0.9852	0.9908	0.9784	0.9456	0.9360	0.9636	0.9852	0.9852	0.9312	0.9852	0.9684	0.9820	0.9480	0.9748	0.9608	0.9768	0.9844	0.9680	0.9692	0.9736	0.9740	0.9532	0.9772	0.9620	0.9792	0.9924	0.9780	0.9628	0.9800	0.9680	0.9720	0.9840	0.9660	0.9852	0.9680	0.5984	0.5872	0.6104	0.4872	0.6756	0.8780	0.5612	0.8712	0.4108	0.7740	0.7312
Je57	0.9240	0.9176	0.9592	0.9704	0.9696	0.9628	0.9152	0.9260	0.9480	0.9764	0.9752	0.9340	0.9764	0.9584	0.9748	0.9348	0.9472	0.9400	0.9444	0.9716	0.9304	0.9560	0.9404	0.9612	0.9376	0.9532	0.9480	0.9456	0.9884	0.9632	0.9468	0.9484	0.9488	0.9448	0.9528	0.9756	0.9520	0.9536	0.5388	0.6928	0.7168	0.4224	0.6600	0.8860	0.6192	0.9132	0.7360	0.7936	0.7928
Je59	0.8808	0.8852	0.9316	0.9252	0.9368	0.9260	0.9296	0.9248	0.9092	0.9332	0.9436	0.9152	0.9256	0.9092	0.9204	0.9216	0.9284	0.9144	0.9204	0.9248	0.8912	0.9296	0.8936	0.9136	0.9036	0.9172	0.9128	0.9136	0.9444	0.9296	0.9256	0.9224	0.9108	0.9256	0.9332	0.9416	0.9260	0.9140	0.9600	0.8980	0.8912	0.9636	0.9512	0.8380	0.9480	0.9884	0.8808	0.8064	0.7288
Je5	0.9224	0.8868	0.9812	0.9764	0.9820	0.9676	0.9404	0.9368	0.9424	0.9756	0.9776	0.9424	0.9572	0.9640	0.9800	0.9320	0.9756	0.9560	0.9620	0.9624	0.9476	0.9660	0.9460	0.9644	0.9448	0.9736	0.9540	0.9688	0.9808	0.9656	0.9580	0.9684	0.9560	0.9632	0.9744	0.9640	0.9828	0.9608	0.8872	0.7708	0.7620	0.8268	0.8264	0.8548	0.8188	0.9208	0.8012	0.6996	0.6792
Je6	0.9268	0.9176	0.9808	0.9780	0.9796	0.9700	0.9660	0.9540	0.9596	0.9764	0.9772	0.9580	0.9764	0.9532	0.9764	0.9628	0.9736	0.9580	0.9720	0.9760	0.9448	0.9620	0.9440	0.9660	0.9400	0.9664	0.9512	0.9696	0.9824	0.9656	0.9516	0.9732	0.9608	0.9704	0.9804	0.9668	0.9780	0.9636	0.9604	0.8844	0.8916	0.9468	0.9516	0.8480	0.9432	0.9712	0.8764	0.8044	0.7268
Je7	0.9564	0.9160	0.9908	0.9856	0.9972	0.9748	0.9488	0.9432	0.9588	0.9904	0.9908	0.9268	0.9892	0.9672	0.9788	0.9468	0.9720	0.9660	0.9724	0.9820	0.9544	0.9740	0.9580	0.9772	0.9504	0.9812	0.9656	0.9760	0.9980	0.9816	0.9668	0.9832	0.9656	0.9720	0.9844	0.9812	0.9876	0.9632	0.4628	0.5780	0.6636	0.4464	0.6088	0.8500	0.5468	0.9532	0.6532	0.8008	0.7100
Je9	0.8316	0.8608	0.9000	0.9036	0.8984	0.8948	0.8888	0.8768	0.8800	0.8980	0.9000	0.8852	0.8940	0.8824	0.9016	0.8844	0.9108	0.8760	0.8980	0.9132	0.8560	0.8856	0.8600	0.8932	0.8572	0.8828	0.8704	0.8860	0.9052	0.8888	0.8800	0.8972	0.8832	0.8976	0.9064	0.8932	0.8956	0.8908	0.9524	0.6068	0.6036	0.8044	0.8084	0.8456	0.7552	0.8608	0.8828	0.6884	0.4756
[truncated: 57 more columns]

## Sheet: Figure 2
SampleID	SR	Shannon	Beta diversity	Tissue	Pen	Sex	Digestibility
Ca11	124	3.13697	0.517755	Ca	C6	F	DM
Ca12	108	3.43256	0.434864	Ca	C6	F	DM
Ca13	162	3.78467	0.339605	Ca	C3	M	DP
Ca15	147	3.03136	0.318898	Ca	C4	M	DM
Ca19	176	2.60614	0.394257	Ca	C3	M	DP
Ca23	157	3.29403	0.306006	Ca	C6	M	DM
Ca24	151	3.30062	0.434845	Ca	C6	F	DM
Ca26	199	3.44576	0.383571	Ca	C3	F	DP
Ca27	143	3.51742	0.380436	Ca	C4	M	DM
Ca28	187	3.35967	0.307015	Ca	C4	M	DM
Ca2	130	3.07125	0.357464	Ca	C3	M	DP
Ca30	175	3.65212	0.420782	Ca	C6	F	DP
Ca31	202	3.58426	0.240407	Ca	C3	M	DM
Ca32	174	3.83424	0.440839	Ca	C3	F	DP
Ca33	131	2.67026	0.415393	Ca	C4	M	DM
Ca34	109	3.0123	0.548484	Ca	C4	F	DM
Ca35	117	2.73598	0.432963	Ca	C6	F	DP
Ca36	186	3.7751	0.339241	Ca	C6	M	DP
Ca39	120	3.13277	0.389925	Ca	C4	M	DM
Ca3	131	3.18494	0.377442	Ca	C4	F	DM
Ca40	220	3.99551	0.310662	Ca	C4	F	DP
Ca41	202	3.46366	0.428104	Ca	C6	M	DM
Ca42	194	3.61833	0.231251	Ca	C6	M	DP
Ca43	166	2.98198	0.335108	Ca	C3	M	DP
Ca45	209	3.69937	0.290517	Ca	C4	M	DP
Ca46	198	3.43914	0.243043	Ca	C4	M	DM
Ca47	217	3.81194	0.253568	Ca	C6	M	DP
Ca49	215	3.74754	0.280642	Ca	C3	M	DP
Ca4	135	2.29434	0.391487	Ca	C4	F	DP
Ca52	209	3.61509	0.290315	Ca	C4	M	DP
Ca56	221	3.64698	0.415013	Ca	C3	F	DP
Ca57	160	3.67831	0.361776	Ca	C4	M	DM
Ca59	184	3.5469	0.252016	Ca	C6	F	DM
Ca5	149	3.26024	0.271483	Ca	C6	F	DM
Ca60	120	3.06895	0.510112	Ca	C6	F	DM
Ca6	82	2.00604	0.535789	Ca	C6	F	DP
Ca7	138	2.74896	0.430764	Ca	C3	M	DM
Ca9	143	3.90626	0.51428	Ca	C4	M	DP
Il11	43	1.47326	0.535401	Il	C6	F	DM
Il12	44	2.00474	0.485756	Il	C6	F	DM
Il13	44	1.92374	0.497571	Il	C3	M	DP
Il14	55	1.98244	0.468953	Il	C3	F	DP
Il15	41	1.69141	0.506115	Il	C4	M	DM
Il19	61	2.53718	0.667306	Il	C3	M	DP
Il23	46	1.68924	0.446385	Il	C6	M	DM
Il24	19	0.897555	0.764509	Il	C6	F	DM
Il26	41	1.66621	0.569841	Il	C3	F	DP
Il27	35	1.993	0.511188	Il	C4	M	DM
Il28	39	2.42837	0.471151	Il	C4	M	DM
Il2	43	1.86443	0.407901	Il	C3	M	DP
Il30	45	1.61664	0.536224	Il	C6	F	DP
Il31	81	2.12101	0.463278	Il	C3	M	DM
Il32	21	0.88487	0.54077	Il	C3	F	DP
Il33	37	2.02867	0.467926	Il	C4	M	DM
Il34	45	1.61735	0.47408	Il	C4	F	DM
Il35	47	1.81763	0.397444	Il	C6	F	DP
Il36	32	1.43251	0.406681	Il	C6	M	DP
Il39	39	1.87712	0.355542	Il	C4	M	DM
Il3	36	2.5359	0.517007	Il	C4	F	DM
Il40	37	1.76627	0.446687	Il	C4	F	DP
Il41	50	2.49531	0.407249	Il	C6	M	DM
Il42	18	1.29706	0.517222	Il	C6	M	DP
Il43	29	1.41055	0.325497	Il	C3	M	DP
Il45	48	1.85928	0.330281	Il	C4	M	DP
Il46	25	0.688277	0.530338	Il	C4	M	DM
Il47	41	1.74194	0.316302	Il	C6	M	DP
Il49	27	0.958194	0.526275	Il	C3	M	DP
Il4	31	2.1163	0.468724	Il	C4	F	DP
Il52	50	1.45033	0.552988	Il	C4	M	DP
Il56	47	2.07194	0.447389	Il	C3	F	DP
Il57	44	1.77496	0.521807	Il	C4	M	DM
Il59	114	2.0032	0.560402	Il	C6	F	DM
Il60	29	1.94923	0.563591	Il	C6	F	DM
Il6	35	1.24067	0.498337	Il	C6	F	DP
Il7	167	3.13697	0.657374	Il	C3	M	DM
Il9	33	2.12068	0.55054	Il	C4	M	DP
Je11	72	1.83686	0.508605	Je	C6	F	DM
Je12	71	2.27714	0.538936	Je	C6	F	DM
Je13	37	1.96645	0.473667	Je	C3	M	DP
Je14	56	2.21569	0.532266	Je	C3	F	DP
Je15	38	1.69634	0.586261	Je	C4	M	DM
Je19	141	3.22509	0.559343	Je	C3	M	DP
Je23	27	1.58467	0.660616	Je	C6	M	DM
Je26	83	2.61584	0.495005	Je	C3	F	DP
Je27	67	2.39496	0.587348	Je	C4	M	DM
Je28	93	2.38589	0.53429	Je	C4	M	DM
Je2	55	2.10257	0.441181	Je	C3	M	DP
Je30	90	2.6973	0.477434	Je	C6	F	DP
Je32	58	1.16823	0.604004	Je	C3	F	DP
Je34	117	2.28394	0.475253	Je	C4	F	DM
Je35	99	2.74908	0.525404	Je	C6	F	DP
Je36	165	3.34291	0.467105	Je	C6	M	DP
Je3	68	2.21815	0.424656	Je	C4	F	DM
Je40	98	2.43745	0.548032	Je	C4	F	DP
Je41	106	2.72984	0.465302	Je	C6	M	DM
Je43	38	2.27472	0.525947	Je	C3	M	DP
Je46	32	0.993658	0.548074	Je	C4	M	DM
Je49	28	2.20296	0.48259	Je	C3	M	DP
Je4	105	2.12556	0.498669	Je	C4	F	DP
Je52	62	1.90806	0.490681	Je	C4	M	DP
Je56	41	2.15092	0.478016	Je	C3	F	DP
Je57	56	2.28789	0.520379	Je	C4	M	DM
Je59	68	2.00172	0.569594	Je	C6	F	DM
Je5	43	2.19149	0.43914	Je	C6	F	DM
Je6	53	1.43483	0.52532	Je	C6	F	DP
Je7	43	2.45756	0.416529	Je	C3	M	DM
Je9	72	2.02091	0.49028	Je	C4	M	DP

## Sheet: Figure 3
Figure 3: Barplot of genera abundance among each digistibility group and in each intestinal segment
n° OTU	Taxonomy					Caeca																																							Ileum
						AMEN+																				AMEn-																			AMEn+
	Phylum	Class	Ordre	Family	Genus	Ca4	Ca6	Ca19	Ca2	Ca43	Ca49	Ca45	Ca36	Ca26	Ca47	Ca52	Ca40	Ca42	Ca30	Ca14	Ca56	Ca13	Ca32	Ca35	Ca9	Ca7	Ca33	Ca28	Ca11	Ca46	Ca31	Ca5	Ca41	Ca59	Ca57	Ca23	Ca15	Ca3	Ca12	Ca39	Ca27	Ca60	Ca24	Ca34	Il47	Il30	Il52	Il43	Il14
221299	Firmicutes	Bacilli	Lactobacillales	Lactobacillaceae	Lactobacillus	0.00106533	0.00331339	0.00202484	0.00902978	0.0174529	0.0108151	0.0490781	0.0298307	0.058369	0.0349321	0.0207233	0.0318169	0.0411575	0.0514868	0.106757	0.0308562	0.00265936	0.029277	0.0148492	0.0193455	0.00121315	0.0100828	0.00725314	0.0269689	0.020529	0.00852388	0.0168791	0.0266269	0.0263436	0.00607239	0.0215148	0.00858149	0.00865687	0.0290323	0.0159083	0.0225723	0.00827168	0.0415604	0.0335218	0.956659	0.94227	0.924442	0.922367	0.922293
589282	Firmicutes	Clostridia	Clostridiales	Ruminococcaceae	Faecalibacterium	0.740306	0.721923	0.6303	0.612222	0.443508	0.436296	0.432643	0.421638	0.420523	0.414116	0.40424	0.387662	0.360865	0.352629	0.324324	0.306939	0.305003	0.238432	0.233204	0.1241	0.564738	0.562182	0.520607	0.50581	0.486705	0.4682	0.464642	0.334745	0.303466	0.299182	0.295167	0.294243	0.272809	0.239883	0.230286	0.196713	0.154072	0.1521	0.0812118	0.000163034	0.000213083	0.000371762	0.00010714	0.000153737
422283	Firmicutes	Clostridia	Clostridiales	Ruminococcaceae	Oscillospira	0.0519743	0.0751199	0.0889872	0.0863461	0.0520134	0.0879949	0.107807	0.118004	0.101685	0.0982935	0.107271	0.0899096	0.0992754	0.117361	0.0648649	0.0714738	0.138797	0.220939	0.0727399	0.176189	0.0811337	0.0606211	0.112446	0.173863	0.0905613	0.117055	0.126722	0.073067	0.109782	0.147332	0.118946	0.116043	0.135293	0.0527859	0.113717	0.0872195	0.135838	0.118068	0.129596	2.60855e-05	0	9.04286e-05	0	1.53737e-05
358185	Firmicutes	Clostridia	Clostridiales	Ruminococcaceae	Ruminococcus	0.013869	0.00467336	0.0176014	0.0255295	0.0129476	0.032204	0.0160801	0.0209685	0.0287505	0.0181224	0.0288964	0.024088	0.0207235	0.0378542	0.0108108	0.0296899	0.0140669	0.0262896	0.0229515	0.0952665	0.017756	0.0162195	0.0213341	0.0185052	0.0163783	0.0264591	0.0566174	0.0181369	0.0182555	0.0301206	0.0143329	0.0170175	0.0345308	0.0120235	0.0111238	0.0251151	0.0528237	0.0204357	0.0306257	1.30427e-05	1.52202e-05	0.0059281	0	7.68687e-06
197874	Firmicutes	Clostridia	Clostridiales	Ruminococcaceae	Butyricicoccus	0.0109394	0.00741803	0.0159581	0.0282159	0.0272883	0.0321102	0.0272764	0.0371631	0.0193081	0.0106717	0.0125115	0.0258691	0.0142197	0.00387647	0.0283784	0.013235	0.0243999	0.0255759	0.0165961	0.0403787	0.0172781	0.156462	0.0396087	0.0159231	0.0186316	0.0536961	0.0280997	0.00930987	0.0189284	0.0529625	0.103714	0.0638395	0.0211382	0.021261	0.0417097	0.0503066	0.0486671	0.0491299	0.0403545	1.30427e-05	0	0	0	0
842596	Firmicutes	Clostridia	Clostridiales	Lachnospiraceae	Coprococcus	0.0150626	0.00279412	0.0101888	0.0267774	0.0079805	0.00775282	0.00781275	0.0132405	0.00336622	0.00594355	0.0119821	0.0268366	0.00676611	0.00871556	0.0027027	0.00740346	0.00378757	0.00630684	0.0044427	0.0149208	0.0173884	0.00475399	0.00787995	0.00903744	0.00935011	0.0103864	0.0103847	0.0105761	0.0091782	0.0100134	0.00585406	0.00329474	0.0107693	0.0190616	0.00431624	0.00670449	0.00529969	0.00641764	0.0209143	1.95641e-05	0	0	0	0
376862	Firmicutes	Clostridia	Clostridiales	Clostridiaceae	Candidatus Arthromitus	0.00129221	2.47268e-05	0.00012912	1.73316e-05	4.13191e-05	0.000341741	0.000279259	0.0015034	0.00241352	0.0012033	0.000632674	0.0014952	0.000316596	0.000364232	0.00405405	0.00111559	1.79081e-05	0.000116179	0.00025602	0.00391027	0	0.000838939	0.00131333	0.000286903	3.12086e-05	0.000317728	0.000884145	5.46568e-05	8.07466e-05	4.02145e-05	5.68355e-05	5.69148e-05	1.38068e-05	0.000879765	0.000126066	6.10888e-05	0.00024247	3.0854e-05	0.000364179	0.01571	0.0137134	0.0167695	0.000385703	0.0680442
822770	Actinobacteria	Actinobacteria	Bifidobacteriales	Bifidobacteriaceae	Bifidobacterium	0.00325518	7.41803e-05	0.0253956	0.00714063	0.0126776	0.0540821	0.00724774	0.0213114	0.00988695	0.0114982	0.00859921	0.0276171	0.0157665	0.00101465	0.0148649	0.0160746	0.0259131	0.00733586	0.0270779	0.0161144	0.00816116	0.00570168	0.00835752	0.00401664	0.0209722	0.00662847	0.0235504	0.0132816	0.0184775	0.0426005	0.0155523	0.0136153	0.0125918	0.0146628	0.0319606	0.0143329	0.0807147	0.0441316	0.00842814	1.30427e-05	0.00470305	0	0	0.000538081
1108350	Actinobacteria	Actinobacteria	Actinomycetales	Microbacteriaceae	Microbacterium	0	0.00662677	9.97746e-05	0.00084925	3.54164e-05	0.00109223	0.000292248	0	0.00158784	0.00024309	0.000284058	0.000164911	5.42736e-05	0.000234149	0.0148649	0.000278898	2.68622e-05	0.00122817	1.506e-05	6.17411e-05	0.00617602	6.21436e-05	0.000223862	0.0477693	0.00032457	0.000262947	0.000643014	0.000136642	1.34578e-05	0.00273458	0.000506353	0.000480614	0.00154636	0.0221408	0.000108056	0.000565071	4.84939e-05	0.000195409	6.93674e-05	0.00397804	0.00190253	0.0133332	0.0264635	0.000545768
573976	Actinobacteria	Actinobacteria	Actinomycetales	Nocardiaceae	Rhodococcus	9.86417e-06	0	4.10837e-05	0.00417692	2.95137e-06	0.000174221	0.000188337	0.00029013	0.000677478	7.2927e-05	0.000232411	1.09941e-05	6.33192e-05	0.00249759	0	0.000126772	8.95407e-06	3.31939e-05	0	0	0.00323506	0.000372862	0.000156704	0.0298379	6.8659e-05	1.09561e-05	3.21507e-05	6.37662e-05	0.000107662	0.000268097	1.03337e-05	0.00135331	5.52273e-05	0.000146628	0.00121263	0	4.15662e-05	6.17081e-05	0.00254925	0.00713438	0.000289184	0.00413962	0.00608554	0.00113766
112057	Actinobacteria	Actinobacteria	Actinomycetales	Micrococcaceae	Renibacterium	0	0	0	0	1.47568e-06	0	6.49439e-05	0	0.000423424	0.000158009	6.45586e-05	6.59645e-05	1.80912e-05	0.001561	0	0.00017748	0	0	0	2.05804e-05	0	0	0	0	1.87252e-05	3.28684e-05	0	4.55473e-05	2.01867e-05	0	0.00149839	6.32387e-05	0	0.0139296	0.00055829	1.52722e-05	0	0	8.67092e-05	0.000776043	0.000197863	0	0.00951401	7.68687e-06
817783	Proteobacteria	Alphaproteobacteria	Rhizobiales	Brucellaceae	Ochrobactrum	0	0.00331339	1.76073e-05	0	3.09894e-05	0.000288134	7.79327e-05	0.00298043	0.00035991	8.50816e-05	0.000116206	0.000109941	0	0.00853344	0	5.07087e-05	0.0014237	0	7.53001e-05	0.00127598	0.000772002	0.000124287	0.000126855	0.0249606	1.24835e-05	3.28684e-05	0.00101275	4.55473e-05	0.000107662	0.000455764	1.03337e-05	6.32387e-06	1.38068e-05	0.00821114	3.60187e-05	0.00160358	6.9277e-06	0.00048338	6.93674e-05	0.00455192	0.00394204	0.00248176	0	0.000299788
213063	Proteobacteria	Alphaproteobacteria	Rhizobiales	Bradyrhizobiaceae	Pseudomonas	0	0	0	0	0	0.000140717	3.2472e-05	0	0	2.4309e-05	7.74703e-05	0	0	0	0.00135135	0	0	0.00116179	0	0	0	0	2.23862e-05	0	0	0	1.60754e-05	0	0	0.000536193	0	0	0	0	0	0	0	0.000411387	1.73418e-05	0	0	0	0.00484272	0.00166036
815480	Proteobacteria	Gammaproteobacteria	Xanthomonadales	Xanthomonadaceae	Stenotrophomonas	9.86417e-06	0.00328866	3.52146e-05	1.73316e-05	5.46003e-05	0.00182262	0.000240293	0.00116052	0.000211712	0.0001337	0.000193676	5.49704e-05	9.0456e-05	0.000962614	0.00405405	0.00017748	0.0015401	0.000331939	0.0004518	0.00222268	0.000661716	0.000295182	4.47724e-05	0	0.000106109	2.19123e-05	4.82261e-05	9.10946e-06	0.000100933	0.00142091	7.23361e-05	8.22103e-05	0.000317557	0.0234604	9.00468e-05	0.00283299	3.46385e-05	1.02847e-05	0.000329495	0.0047606	0.00585979	0.00241143	0.00878546	0.000253667
582181	Tenericutes	Mollicutes	Anaeroplasmatales	Anaeroplasmataceae	Anaeroplasma	0.000138098	0	0.00134989	0.0037263	2.95137e-06	0.000522662	0.0146578	0.00815002	0.00292162	0.00487396	0.020775	0.00666242	0.0030755	0.0493795	0.0108108	0.00570472	0.00135207	4.97909e-05	0	2.05804e-05	0.000845526	4.66077e-05	0.00285797	0.000143451	0.00617307	0	0	0.00126621	6.056e-05	0	1.03337e-05	6.32387e-06	0	0.00190616	0	0.00365005	4.15662e-05	1.02847e-05	1.73418e-05	0	0	0	0	0
[truncated: 73 more columns]
